# Supplementary material for: Understanding cultural perceptions of sexuality in China and their influence on human papillomavirus vaccine hesitancy
Source: Front Public Health. 2025 Jan 23;12:1462722. doi: 10.3389/fpubh.2024.1462722 (PMC11801254; doi:10.3389/fpubh.2024.1462722)
Supplement: Supplementary file 1 [file Data_Sheet_1.zip]

Archive with 15 entries (14 files):
- Frontiers_Supplementary_Material/
- Frontiers_Supplementary_Material/Interview Transcripts - Participant 1.docx
- Frontiers_Supplementary_Material/Interview Transcripts - Participant 10.docx
- Frontiers_Supplementary_Material/Interview Transcripts - Participant 11.docx
- Frontiers_Supplementary_Material/Interview Transcripts - Participant 12.docx
- Frontiers_Supplementary_Material/Interview Transcripts - Participant 13.docx
- Frontiers_Supplementary_Material/Interview Transcripts - Participant 14.docx
- Frontiers_Supplementary_Material/Interview Transcripts - Participant 2.docx
- Frontiers_Supplementary_Material/Interview Transcripts - Participant 3.docx
- Frontiers_Supplementary_Material/Interview Transcripts - Participant 4.docx
- Frontiers_Supplementary_Material/Interview Transcripts - Participant 5.docx
- Frontiers_Supplementary_Material/Interview Transcripts - Participant 6.docx
- Frontiers_Supplementary_Material/Interview Transcripts - Participant 7.docx
- Frontiers_Supplementary_Material/Interview Transcripts - Participant 8.docx
- Frontiers_Supplementary_Material/Interview Transcripts - Participant 9.docx
